# Supplementary material for: Intravesical ALT-803 and BCG Treatment Reduces Tumor Burden in a Carcinogen Induced Bladder Cancer Rat Model; a Role for Cytokine Production and NK Cell Expansion
Source: PLoS One. 2014 Jun 4;9(6):e96705. doi: 10.1371/journal.pone.0096705 (PMC4045574; doi:10.1371/journal.pone.0096705)
Supplement: Table S1 — Comparison of mean (+SD) number of immunostaining cells infiltrating rats' bladders in each treatment group. (XLSX) [file pone.0096705.s001.xlsx]

## Sheet: Sheet2
Table S1 Comparison of mean (+SD) number of immunostaining cells infiltrating rats' bladders in each treatment group
		PBS	BCG	p value	PBS	ALT-803	p value	PBS	ALT-803/BCG	p value	BCG	ALT-803	p value	BCG	ALT-803/BCG	p value	ALT-803	ALT-803/BCG	p value
	CD3+	144.3 ± 19.36	152.9 ± 24.08	0.79	144.3 ± 19.36	316.4 ± 30.81	<0.01	144.3 ± 19.36	256.5 ± 32.10	<0.01	152.9 ± 24.08	316.4 ± 30.81	<0.01	152.9 ± 24.08	256.5 ± 32.10	0.02	316.4 ± 30.81	256.5 ± 32.10	0.2
	CD4+	404.7 ± 36.49	377.7 ± 57.91	0.71	404.7 ± 36.49	462.7 ± 61.27	0.44	404.7 ± 36.49	484.3 ± 78.74	0.38	377.7 ± 57.91	462.7 ± 61.27	0.34	377.7 ± 57.91	484.3 ± 78.74	0.29	462.7 ± 61.27	484.3 ± 78.74	0.82
	CD8a+	98.86 ± 10.87	241.8 ± 50.77	0.01	98.86 ± 10.87	255.8 ± 66.76	<0.01	98.86 ± 10.87	183.2 ± 20.50	<0.01	241.8 ± 50.77	255.8 ± 66.76	0.87	241.8 ± 50.77	183.2 ± 20.50	0.33	255.8 ± 66.76	183.2 ± 20.50	0.29
	CD161+	10.59 ± 2.313	15.09 ± 4.020	0.29	10.59 ± 2.313	11.56 ± 1.759	0.47	10.59 ± 2.313	23.25 ± 3.991	<0.01	15.09 ± 4.020	11.56 ± 1.759	0.21	15.09 ± 4.020	23.25 ± 3.991	0.05	11.56 ± 1.759	23.25 ± 3.991	<0.01
	CD163+	466.2 ± 24.36	518.5 ± 28.77	0.18	466.2 ± 24.36	472.5 ± 33.20	0.88	466.2 ± 24.36	537.5 ± 20.92	0.04	518.5 ± 28.77	472.5 ± 33.20	0.3	518.5 ± 28.77	537.5 ± 20.92	0.61	472.5 ± 33.20	537.5 ± 20.92	0.12
	hpf, high power field
